# Supplementary material for: The Binding of Pseudomonas aeruginosa to Cystic Fibrosis Bronchial Epithelial Model Cells Alters the Composition of the Exosomes They Produce Compared to Healthy Control Cells
Source: Int J Mol Sci. 2024 Jan 11;25(2):895. doi: 10.3390/ijms25020895 (PMC10815301; doi:10.3390/ijms25020895)
Supplement: Supplementary file 1 [file ijms-25-00895-s001.zip]

Archive with 1 entries (1 files):
- ijms-2784435-supplementary.pdf
